# Supplementary material for: Dietary Counseling: An Option to Malnutrition and Masticatory Deficiency in Patients with Total Protheses? A Scoping Review
Source: Nutrients. 2024 Dec 31;17(1):141. doi: 10.3390/nu17010141 (PMC11723342; doi:10.3390/nu17010141)
Supplement: Supplementary file 1 [file nutrients-17-00141-s001.zip]

Archive with 1 entries (1 files):
- nutrients-3392551-supplementary.pdf
